# Supplementary material for: Microalgae-based oral microcarriers for gut microbiota homeostasis and intestinal protection in cancer radiotherapy
Source: Nat Commun. 2022 Mar 17;13:1413. doi: 10.1038/s41467-022-28744-4 (PMC8931093; doi:10.1038/s41467-022-28744-4)
Supplement: Supplementary file 3 — Source Data [file 41467_2022_28744_MOESM3_ESM.xlsx]

## Sheet: fig 1f
0.04	0.08	0.16	0.32	0.48
17.34
15.45
19.5
	25.89
	22.79
	25.29
		33.97
		36.25
		34.9
			48.45
			49.49
			50.5
				57.98
				55.75
				54.95

## Sheet: fig 1e
Wavenumbers (cm-1)	Percent Transmassion (%)
	SP	AMF	SP@AMF
399.675
409.317	96.7355	64.9349	73.5193
417.513	97.0443	79.0351	73.94
427.155	95.9688	75.5679	73.9888
435.351	96.3655	69.6662	74.1824
444.994	95.115	59.4133	71.6668
453.19	93.8446	44.9186	67.8787
462.832	93.0056	43.3486	64.0098
471.028	91.9282	33.6629	60.4804
479.224	91.3994	21.5461	56.7384
488.866	90.5085	35.1608	54.7887
497.062	90.2079	37.6527	54.2042
506.705	89.0419	33.7866	52.1563
514.901	88.1294	29.9459	50.6066
524.543	87.1363	28.5402	50.9006
532.739	86.6351	29.47	51.4974
540.935	86.4283	26.8145	50.9242
550.577	86.0902	24.225	48.7857
558.773	86.1481	20.0539	43.9105
568.416	85.3633	13.3024	34.3581
576.612	84.8892	8.22487	27.7262
586.254	84.9929	5.80429	25.6536
594.45	85.1628	5.75099	28.8454
602.646	85.2542	7.88215	37.7033
612.288	85.4181	12.0201	49.0506
620.484	85.6662	14.0679	54.3173
630.126	86.2216	15.3196	57.5648
638.322	86.6924	16.5822	59.1106
647.965	87.2083	18.8838	60.2968
656.161	87.5626	21.5845	60.5697
664.357	87.6124	23.1873	60.5629
673.999	88.3203	27.6185	62.5776
682.195	88.8086	31.4703	64.0192
691.837	88.5478	36.582	64.3917
700.033	88.1	41.7535	63.8407
709.676	89.2771	48.0479	65.7867
717.872	90.3673	52.9225	67.2897
726.068	90.7883	56.8255	68.5138
735.71	91.4779	59.572	69.0982
743.906	91.1582	59.8012	67.9885
753.548	91.7383	57.9716	66.7416
761.744	92.3028	55.6838	66.63
771.387	92.9292	55.54	68.4874
779.583	93.273	82.1327	72.1265
787.779	93.6923	88.2456	74.3983
797.421	94.2677	90.6945	75.309
805.617	94.761	85.4168	75.9996
815.259	95.1103	56.8828	74.8169
823.455	95.2859	95.5567	76.7412
833.098	95.5633	99.2776	76.7196
841.294	95.9798	94.5947	75.7074
849.49	96.4541	93.4283	74.8223
859.132	96.7741	87.7242	74.3432
867.328	98.5697	94.4138	74.9664
876.97	99.7484	86.5486	73.9336
885.166	98.747	74.961	71.3304
894.808	98.6932	52.0416	67.8161
903.005	98.2075	42.8011	66.0479
911.201	96.9143	60.763	64.4403
920.843	96.1542	55.8258	63.1342
929.039	96.5493	52.0269	61.6125
938.681	97.0811	36.2043	54.944
946.877	97.4864	14.8486	39.8689
956.519	97.2666	1.70254	25.4707
964.716	96.8939	25.4463	35.6633
972.911	96.8137	38.2044	51.3013
982.554	95.777	44.9062	58.2126
990.75	93.7584	45.922	57.6671
1000.39	91.0613	41.5392	55.0876
1008.59	89.0009	34.5288	51.1554
1018.23	85.2512	27.4827	43.8552
1026.43	82.4635	19.3408	37.0904
1034.62	80.891	17.2469	31.2097
1044.27	79.9971	8.90925	24.7316
1052.46	79.8564	3.48268	19.6216
1062.1	79.9159	0.90153	14.9374
1070.3	79.4881	0.793176	12.8062
1079.94	77.7554	2.21457	12.6059
1088.14	78.7688	4.88483	14.1562
1096.33	80.1866	3.27325	16.304
1105.98	81.0134	1.24751	16.4034
1114.17	82.2988	2.79783	16.8142
1123.81	83.4976	6.96158	20.4724
1132.01	84.7922	12.1844	25.8301
1141.65	84.8782	18.6565	33.5089
1149.85	83.6617	24.3071	38.4457
1158.04	83.6679	31.0378	43.0332
1167.69	85.5631	40.8251	49.5457
1175.88	87.3938	49.5602	54.4633
1185.53	88.7414	38.9083	57.7754
1193.72	88.5568	28.522	61.6569
1203.36	87.1643	50.7037	62.3731
1211.56	85.324	55.3325	59.9422
1219.76	82.925	63.9225	58.626
1229.4	80.5668	68.1986	56.8414
1237.59	79.2693	75.5295	55.7546
1247.24	79.2552	75.6456	56.6436
1255.43	79.8133	81.7597	58.4762
1265.07	80.1759	82.9372	58.7178
1273.27	80.7417	74.4048	57.5777
1281.47	81.1719	58.1112	59.1152
1291.11	81.9729	75.2308	60.6698
1299.3	82.3925	75.6953	61.2238
1308.95	82.8463	88.125	62.6428
1317.14	83.8585	90.6553	64.4526
1326.79	84.6565	89.5652	65.7459
1334.98	84.8584	88.0815	65.7633
1343.18	84.6885	91.0293	65.1296
1352.82	85.2486	84.717	65.6492
1361.02	85.0922	77.8302	64.4301
1370.66	82.4513	91.5444	60.5767
1378.85	79.8722	92.868	56.276
1388.5	77.0126	89.8384	51.1912
1396.69	77.0836	74.203	50.1402
1404.89	78.2838	78.0335	51.3044
1414.53	80.1995	45.7379	53.2333
1422.73	81.9209	78.7296	56.4239
1432.37	81.4324	88.3495	55.2317
1440.57	78.7576	82.182	50.619
1450.21	77.054	44.8312	45.6471
1458.4	77.447	68.5629	44.4935
1466.6	78.978	48.2696	44.6086
1476.24	83.1011	46.6936	48.4965
1484.44	81.6401	66.314	48.8549
1494.08	74.1525	54.3504	40.7734
1502.28	67.3843	33.3182	33.1788
1511.92	59.2697	24.4155	25.8644
1520.11	55.7169	36.529	22.9157
1528.31	53.1974	42.1293	20.8643
1537.95	51.3095	41.1151	19.3396
1546.15	51.6976	40.0915	20.0168
1555.79	56.8605	58.9864	24.5564
1563.99	62.3585	71.8741	30.2281
1573.63	66.7161	77.2417	35.6807
1581.83	68.985	74.8663	38.9177
1590.02	69.5537	66.1536	39.3228
1599.66	67.7115	51.3474	36.1314
1607.86	64.2861	44.708	31.8815
1617.5	56.4374	44.3843	24.7357
1625.7	49.1627	48.7835	18.5877
1635.34	40.7984	45.9879	13.0761
1643.54	36.0671	42.3396	10.4401
1651.73	33.4452	49.6896	9.22133
1661.37	34.1551	53.4788	9.98859
1669.57	37.9457	42.4003	13.098
1679.21	43.2606	55.4624	17.9235
1687.41	49.1885	58.9622	24.0474
1697.05	58.9459	69.22	36.1636
1705.25	69.1234	81.3457	49.5276
1713.44	75.5762	87.6954	58.8345
1723.09	79.0709	92.7088	64.7048
1731.28	81.3599	95.2588	67.5082
1740.92	83.1905	96.3145	70.3024
1749.12	86.6625	97.5153	75.1704
1758.76	89.7413	97.8862	80.932
1766.96	91.3243	98.7551	83.3224
1775.15	92.3704	99.3277	84.6532
1784.8	93.4176	99.5225	85.9404
1792.99	95.4103	99.7601	87.5191
1802.63	95.57	98.8778	87.7068
1810.83	95.2568	99.1004	87.4674
1820.47	95.0659	99.1202	87.4783
1828.67	95.9088	99.4998	87.7564
1836.87	95.577	98.5032	87.4977
1846.51	95.7374	97.8751	87.3722
1854.7	95.7382	97.5103	87.1607
1864.35	96.0462	97.1828	86.9046
1872.54	96.0143	96.2528	86.5356
1882.18	96.0707	95.3685	86.1482
1890.38	96.2636	94.3393	85.8195
1898.58	96.1796	92.3743	85.4773
1908.22	96.4879	91.1097	85.2158
1916.41	96.5773	92.0042	85.0121
1926.06	96.4526	91.4641	84.5306
1934.25	96.5464	90.6512	84.2175
1943.89	96.7954	90.0561	83.7663
1952.09	96.6883	89.1417	83.2835
1960.29	96.7555	89.0369	82.7587
1969.93	96.8175	87.6967	82.0649
1978.12	96.8393	85.923	81.3991
1987.77	96.9379	83.9528	80.5239
1995.96	96.96	81.1228	79.7398
2005.61	96.9825	77.2091	78.7455
2013.8	97.0516	76.5021	77.9088
2022	97.0703	75.8662	77.0618
2031.64	97.1328	74.5059	76.0769
2039.84	97.2178	72.3898	75.2009
2049.48	97.1367	68.4899	74.0077
2057.67	97.1303	64.6829	72.9553
2067.32	97.1133	62.2599	71.7545
2075.51	97.0768	60.2053	70.7888
2083.71	97.0854	57.7929	69.8994
2093.35	97.1481	54.3768	68.9643
2101.55	97.2383	51.54	68.1803
2111.19	97.3231	48.7631	67.2909
2119.39	97.4608	47.3907	66.5997
2129.03	97.5684	47.5628	65.8791
2137.22	97.5886	47.6425	65.2288
2145.42	97.5815	47.4069	64.6185
2155.06	97.5452	47.1609	63.9744
2163.26	97.5146	47.3021	63.5016
2172.9	97.4197	48.3163	63.0577
2181.1	97.3664	48.4785	62.7534
2190.74	97.3284	48.3967	62.4474
2198.93	97.3215	48.3834	62.2285
2207.13	97.3405	47.5695	62.0138
2216.77	97.3659	45.8988	61.7328
2224.97	97.4227	45.3609	61.4982
2234.61	97.4491	45.0496	61.1443
2242.81	97.4089	44.1229	60.7343
2252.45	97.4059	42.7962	60.1677
2260.64	97.3824	42.0634	59.6122
2268.84	97.3572	40.8227	58.9884
2278.48	97.2972	39.4384	58.118
2286.68	97.2414	38.6006	57.374
2296.32	97.1952	37.4564	56.5019
2304.52	97.0726	36.3379	55.7274
2314.16	97.0516	35.4498	54.8313
2322.36	97.0359	34.5388	54.1413
2330.55	97.1769	33.6821	53.4356
2340.19	97.4463	32.7491	52.6952
2348.39	97.4836	31.537	51.9472
2358.03	97.3609	30.0797	51.0209
2366.23	97.3071	28.9099	50.3203
2375.87	97.2043	27.5663	49.3782
2384.07	97.2291	26.3151	48.5444
2392.26	97.2828	25.1697	47.9866
2401.91	97.2575	24.3883	47.4917
2410.1	97.2254	23.3256	47.119
2419.74	97.1988	22.0164	46.6094
2427.94	97.2055	20.4235	46.1829
2437.58	97.188	18.9268	45.7834
2445.78	97.1625	17.9143	45.4259
2453.97	97.1683	17.8742	45.0243
2463.62	97.1257	19.6548	44.6148
2471.81	97.1181	20.8896	44.3169
2481.45	97.1395	19.7455	44.0211
2489.65	97.2812	18.7682	43.8412
2499.29	97.4639	18.4913	43.5725
2507.49	97.6624	18.9473	43.24
2515.68	97.6474	18.6461	42.7443
2525.33	97.4337	17.5892	42.0477
2533.52	97.1302	16.9622	41.3831
2543.17	96.8154	16.237	40.572
2551.36	96.6488	14.6625	39.9182
2561	96.426	13.5244	39.3401
2569.2	96.3114	13.5105	39.0618
2577.4	96.1719	13.3306	38.8548
2587.04	96.0393	13.0924	38.5691
2595.23	95.8867	13.0415	38.4059
2604.88	95.727	12.5493	38.162
2613.07	95.5997	12.7893	37.9461
2622.72	95.434	12.6322	37.7002
2630.91	95.3463	12.2144	37.4735
2639.11	95.246	11.9039	37.1892
2648.75	95.1434	11.6231	36.7737
2656.95	94.9849	11.4902	36.4886
2666.59	94.8389	11.1056	36.1826
2674.78	94.6967	10.7884	35.879
2684.43	94.5404	10.7264	35.6402
2692.62	94.4504	10.6833	35.565
2700.82	94.3182	10.4659	35.4985
2710.46	94.1236	10.0499	35.3181
2718.66	93.8399	10.0249	34.9964
2728.3	93.5101	10.0498	34.4133
2736.49	93.2205	9.73534	33.8834
2746.14	92.8675	9.38823	33.3346
2754.33	92.5777	9.38265	32.9433
2762.53	92.2874	9.26062	32.6777
2772.17	91.9302	8.79711	32.5333
2780.37	91.592	8.75614	32.4218
2790.01	91.1457	8.94604	32.3319
2798.2	90.7628	9.20995	32.2939
2807.85	90.2668	9.62246	32.1758
2816.04	89.7782	10.0336	32.0151
2824.24	89.1893	10.6224	31.8279
2833.88	88.1159	11.3739	31.3324
2842.08	85.9108	11.457	30.2255
2851.72	80.8732	11.2026	27.7748
2859.92	81.0198	11.5847	27.9152
2869.56	80.4064	12.3668	27.6606
2877.75	80.3291	12.8582	27.8162
2885.95	80.7867	12.8612	28.1888
2895.59	79.2978	13.3464	27.5817
2903.79	77.132	13.1643	26.5105
2913.43	72.7647	13.2353	24.301
2921.63	68.0563	13.1995	21.7572
2931.27	67.7627	12.891	21.3253
2939.47	70.6634	13.2867	22.5304
2947.66	72.5516	13.7257	23.3323
2957.3	70.8183	13.8149	22.2771
2965.5	71.5439	13.3459	22.5551
2975.14	75.0034	13.2293	24.356
2983.34	77.8036	13.4007	25.8422
2992.98	80.0704	12.8304	26.9092
3001.18	80.7055	11.8137	27.0725
3009.37	80.4859	11.8866	26.8903
3019.01	80.1769	11.1766	26.8054
3027.21	79.6109	11.2187	26.6892
3036.85	78.8407	11.4471	26.5915
3045.05	78.1428	11.7961	26.5242
3054.69	77.322	12.3204	26.4914
3062.89	76.7033	12.8428	26.5569
3071.08	76.4221	13.2376	26.8219
3080.73	76.3591	13.8119	27.2745
3088.92	76.3264	14.2708	27.7028
3098.56	76.4249	14.3807	28.2074
3106.76	76.2524	14.2748	28.5124
3116.4	75.8851	14.1033	28.7258
3124.6	75.321	13.9462	28.7655
3132.79	74.5744	13.7824	28.674
3142.44	73.4742	13.4991	28.4148
3150.63	72.3799	13.202	28.1184
3160.28	70.9527	12.9618	27.683
3168.47	69.6498	13.052	27.2527
3178.11	68.0887	13.5941	26.7586
3186.31	66.7585	14.2458	26.3469
3194.51	65.589	15.058	26.0095
3204.15	64.286	15.8475	25.6655
3212.34	63.3603	16.1609	25.4409
3221.99	62.2291	16.1272	25.1297
3230.18	61.2206	15.7861	24.7607
3239.82	59.827	15.2573	24.1091
3248.02	58.3299	14.8462	23.2803
3256.22	56.6537	14.3901	22.2771
3265.86	54.5682	13.7789	20.9835
3274.05	53.0217	13.2419	20.0277
3283.7	51.5054	12.8185	19.2066
3291.89	50.6733	12.7096	18.7848
3301.53	50.1277	12.8772	18.6595
3309.73	49.9777	12.8621	18.7714
3317.93	49.9947	12.4004	19.021
3327.57	50.0876	11.4676	19.377
3335.76	50.2603	10.7271	19.7863
3345.41	50.3866	10.0061	20.3565
3353.6	50.4949	9.32462	20.8561
3363.25	50.6413	8.54344	21.3521
3371.44	50.7463	8.1441	21.7467
3379.64	50.9051	7.92673	22.0972
3389.28	51.1181	7.74746	22.4491
3397.48	51.3156	7.42848	22.6942
3407.12	51.5949	7.09492	23.0967
3415.31	51.913	7.04068	23.6378
3424.96	52.5026	7.45437	24.7019
3433.15	53.1347	8.02551	25.8599
3441.35	53.8976	8.49648	27.0744
3450.99	54.8482	8.89832	28.5858
3459.19	55.7964	9.26619	29.924
3468.83	56.9912	9.92583	31.5556
3477.03	58.0699	10.6437	33.0115
3486.67	59.4224	11.7415	34.8524
3494.86	60.6646	12.9293	36.5596
3503.06	62.001	14.2921	38.4045
3512.7	63.497	16.2171	40.696
3520.9	64.9516	18.1259	42.7259
3530.54	66.6657	20.7035	45.3109
3538.74	68.1844	23.1472	47.6203
3548.38	70.2247	26.2918	50.5222
3556.57	71.8996	29.1794	53.1399
3564.77	73.9519	32.3383	55.8084
3574.41	75.9474	36.5998	59.341
3582.61	77.8166	40.5096	62.4348
3592.25	79.9464	45.367	66.109
3600.45	81.8219	49.5791	69.3142
3610.09	84.6464	54.7536	73.3222
3618.29	86.1212	58.5993	76.1431
3626.48	87.1736	62.0591	78.9145
3636.12	89.3033	66.4041	82.1426
3644.32	91.1247	69.7352	84.5586
3653.96	92.3366	73.035	86.8491
3662.16	92.7818	75.2554	88.1598
3671.8	93.9737	77.9034	89.9856
3680	94.1532	79.4537	90.6531
3688.19	94.5615	80.9188	91.5832
3697.84	94.0755	82.0182	91.9377
3706.03	94.3397	83.0894	92.2917
3715.67	95.277	84.7884	92.8814
3723.87	94.1979	84.8875	92.6033
3733.51	94.9897	86.1508	93.0738
3741.71	95.5006	87.2605	93.5914
3749.9	96.6509	88.9906	94.2534
3759.55	96.4113	89.7961	94.0496
3767.74	96.4152	90.3749	94.3075
3777.38	96.5198	91.0624	94.4583
3785.58	96.4423	91.7605	94.4575
3795.22	96.7719	92.8753	94.7307
3803.42	97.0038	93.6041	95.0199
3811.61	96.7051	93.9865	94.8743
3821.26	97.0705	94.7717	95.0101
3829.45	97.0185	95.1687	95.0876
3839.09	97.3626	95.7802	95.1798
3847.29	97.0594	96.1157	95.1304
3856.93	97.3626	96.6358	95.3046
3865.13	97.1278	96.8369	95.1474
3873.32	97.2936	97.251	95.1563
3882.97	97.2378	97.594	95.245
3891.16	97.121	97.6522	95.1075
3900.81	97.1899	98.1168	95.129
3909	97.0483	98.4644	95.0837
3918.64	97.0904	98.6379	95.0113
3926.84	97.1379	98.8337	95.0425
3935.04	97.0884	98.8452	94.9879
3944.68	97.1877	99.197	95.0123
3952.88	97.1816	99.2558	95.0146
3962.52	97.1727	99.1859	94.978
3970.71	97.2641	99.3514	95.0426
3980.36	97.2925	99.6046	95.0761
3988.55	97.3379	99.792	95.1001
3996.75	97.3267	99.8471	95.0944

## Sheet: fig 1g
	Release profiles (accumulated drug-releasing percentage) of AMF from SP@AMF after being treated by simulated gastric fluid (SGF) for 0, 1, and 2 h (n=3).
	Hour	SGF-0h			SGF-1h			SGF-2h
	0.5	8.62932	10.1521	6.5989	5.41448	7.44491	6.7681	3.38405	3.21485	3.04564
	1.5	16.0742	13.5362	15.059	9.13693	10.9982	11.1674	7.61411	7.27571	5.41448
	3	24.8728	27.2416	25.5496	18.4431	15.7358	17.0894	11.3366	12.3518	16.9202
	6	34.3481	27.0724	35.0249	20.3043	24.5344	23.0115	14.7206	14.7206	21.8271
	12	36.8861	33.3329	36.7169	25.5496	27.9184	23.6883	15.5666	18.6123	20.9811

## Sheet: fig 1h
SP@AMF (mg/ml)	0	6	10	20	30
	1.67	1.75	1.81	2.1	2.43
	1.72	1.79	1.89	2.21	2.38
	1.69	1.85	1.98	2.08	2.22
P value vs 0 mg/ml		0.0335181	0.0174576	0.000526966	0.000561289

## Sheet: fig 2a
AMF (μg/ml) /SP (μg/ml)	SP	SP	SP	SP	SP	SP	AMF	AMF	AMF	AMF	AMF	AMF	SP@AMF	SP@AMF	SP@AMF	SP@AMF	SP@AMF	SP@AMF	P value (AMF vs SP@AMF )
16/12	113.07	110.304	125.662	92.0292	110.498	94.2163	99.974	106.119	67.154	117.831	89.9321	101.599	133.101	93.0799	103.074	90.3998	109.025	89.4912
31/23	113.074	101.993	108.505	105.638	99.3682	86.8287	99.974	114.068	99.8627	81.3597	91.7579	89.9321	133.101	104.119	98.3949	97.4864	95.4422	78.2708
63/47	94.9939	100.875	106.367	99.4168	107.388	102.138	106.854	92.3368	107.433	103.581	99.885	76.3276	118.406	99.6442	103.324	97.1911	88.4691	97.5545
125/94	93.0741	103.572	111.203	99.8785	84.034	108.287	75.0028	94.0847	98.9832	85.7572	97.625	85.4678	104.3	99.0309	93.8976	114.113	98.8946	90.8086
250/188	96.8651	115.674	86.4155	100.365	102.892	99.5869	69.581	79.8456	85.4121	86.8149	74.6799	78.3093	97.2592	95.533	116.929	87.9013	103.347	95.4876	0.00182527
500/375	96.3548	87.9465	105.832	86.5857	101.604	82.26	49.4972	48.3171	63.4802	51.5679	34.3118	42.8174	102.756	105.027	108.934	83.4494	95.3513	87.9921	6.34914e-06
1000/750	85.6379	66.8773	69.5018	74.7023	93.0741	79.271	9.52982	12.6025	12.2908	9.88607	3.60708	9.48529	79.4518	76.4082	76.59	80.4512	60.5996	66.8686	5.06353e-09

## Sheet: fig 2e
	IR+PBS	IR+PBS	IR+PBS	IR+SP	IR+SP	IR+SP	IR+AMF	IR+AMF	IR+AMF	IR+SP@AMF	IR+SP@AMF	IR+SP@AMF	P value (IR+AMF vs IR+SP@AMF )
0 Gy	94.32	91.59	98.64	92.5	95.45	98.18	96.14	94.32	92.05	97.95	93.18	92.73
2 Gy	16.36	17.95	13.41	16.82	17.73	14.55	53.64	56.36	51.14	76.36	73.64	72.05	0.000493677
4 Gy	8.86	10.23	7.27	10.23	7.73	7.95	41.36	46.36	42.95	66.82	65.45	69.09	0.000204046
6 Gy	5.23	7.27	6.14	7.95	5.45	5.45	40.91	37.5	39.55	61.14	58.41	55.68	0.000510114

## Sheet: fig 2f
	IR+PBS	IR+PBS	IR+PBS	IR+SP	IR+SP	IR+SP	IR+AMF	IR+AMF	IR+AMF	IR+SP@AMF	IR+SP@AMF	IR+SP@AMF	P value (IR+AMF vs IR+SP@AMF )
0 Gy	89.43	94	99.43	88.29	97.43	94.86	94	94.57	88.86	90.29	97.43	90.57
2 Gy	26.29	29.71	27.43	25.71	27.71	24.57	26.57	28.29	21.43	24.86	28.86	24.57	0.801556
4 Gy	15.43	14.29	12	14.86	11.43	12.86	14	12.29	13.14	12.57	15.43	14.86	0.318257
6 Gy	2.57	1.43	3.43	1.43	2	2	1.71	1.43	2.57	1.71	3.14	2.29	0.426136

## Sheet: fig 3b
	Quantification of the relative FITC fluorescence intensity in the abdominal area, shown by the ratios to the FITC intensity before gavage.
		Hour	SP@FITC			FITC			P value (SP@FITC vs FITC)
		0	1	1	1	1	1	1
		1.5	45.23	39.45	51.7	18.4314	14.9139	13.21	0.00148513
		3	53.45	56.77	62.45	15.5812	20.1286	16.23	0.000175568
		4.5	62.71	58.23	54.49	23.8774	27.2671	24.01	0.000218142
		6	48.35	56.42	53.78	24.9006	30.0351	22.65	0.00111897

## Sheet: fig 3g 
	SP@AMF	SP@AMF	SP@AMF	AMF	AMF	AMF	P value (SP@AMF vs AMF)
1	779.09	713.45	653.21	274.76	230.77	105.43	0.00120628
2	617.08	734.99	545.49	196.28	83.81	120.34	0.00149556
4	549.53	607.83	578.62	87.27	38.34	45.02	2.14384e-05
6	419.19	305.94	293.51	38.24	15.51	10.72	0.00147083

## Sheet: fig 3h
	SP@AMF	SP@AMF	SP@AMF	AMF	AMF	AMF	P value (SP@AMF vs AMF)
1	715.16	695.22	570.43	256.41	139.77	154.06	0.00121754
2	669.26	634.11	569.82	105.58	56.43	69.4	7.39524e-05
4	541.66	680.87	608.9	77.54	45.92	81	0.000202001
6	438.77	309.53	350.12	43.99	11.01	9.94	0.000976472

[truncated: 60 more sheets: fig 3i , fig 3j, fig 4c, fig 4D, fig 4E, fig 4F, fig 4G, fig 4H.TNFα, fig 5C, Fig.5d, Fig 5e, fig 6e, fig 6f, fig 6g, Fig 6h, Fig 7d, Fig 7f, Fig 8c.16S-CHAO, Fig 8c.Shannon, fig 9a-ALT …]
